# Supplementary material for: Effectiveness of shared decision-making for glycaemic control among type 2 diabetes mellitus adult patients: A systematic review and meta-analysis
Source: PLoS One. 2024 Jul 31;19(7):e0306296. doi: 10.1371/journal.pone.0306296 (PMC11290692; doi:10.1371/journal.pone.0306296)
Supplement: S1 Dataset — (XLSX) [file pone.0306296.s002.xlsx]

## Sheet: RCTs extracted data
Code	Authors	Publication year		Intervention mode	Follow-up in month period	Interevention	Intervention mode	Control	Study country	Control participants	Intervention participants	Control mean age	Control SD age	Interevention mean age	Interevention SD age	Unit of HbA1c	Control baseline	control sd baseline	Intervention baseline	Intervention Sd baseline	control endpoint	control SD endpoint	intervention endpoint	intervention SD endpoint	95% CI
14	A. Wollny	2019	RCT	Face to face	12	SDM-decision tool	Inperson	usual care	Germany	342	378	65.9		68.9		%	8.39	1.4	8.99	1.3	6.29	0.5	6.23	0.5	−0.64 (-0.78- 0.51)
23	H. Den Ouden	2017	RCT	Face to face	24	SDM-decision tol	Face-to-face	usual care	Dutch	75	66	68.5	5.7	70	5.7	%	6.87	2.97	50.7	9.6	6.8	2.8	7.9	3.16	no change
19	J. C. Lauffenburger	2019	RCT	online	12	SDM-telephone based	telephone based	usual care	USA	684	678	54.6	8.4	54.9	8.1	%	9.4	1.6	9.3	1.6	8.61	2.01	8.55	1.96	+0.06 (-0.20, 0.32)
55	K. M. Rost	1991	RCT	Face to face	4	SDM-patient activiation	face to face	usaula care	UK	29	22	40.6	13.6	40	6.2	%	13.6	3.6	13.1	3.5	12.4	3.3	11.8	3	CI not indicated
53	Karagiannis T,	2016	RCT	Face to face	6	SDM-decision aid	face to face	usual care	Greece	103	101	64.4	11.3	65.8	11	%	8.5	0.8	8.4	0.5	7.4	1.5	7.55	1.5	insignificant
12	L. Woodard	2022	RCT	Face to face	24	Empowering Patients	Face to face	usual care	USA	140	140	66.9	8.3	67.4	8.6	%	9.06	1.32	9.11	1.6	9.04	1.7	8.61	1.27	−0.46(−0.72to−0.20)
13	M. Kunneman	2022	RCT	Face to face	12	patient involvement in decision-making	Face to face/inperson	usual care	USA	161	189	62	12	59	11	%	8.9	1.2	8.9	1.4	8.4	1.7	8.1	1.5	0.33 (−0.10, 0.76)
10	M. M. Ruissen	2023	RCT	online	9.25	SDM	Web-based SDM	Usual care	Netherland and Spain	61	57	56.2	7.2	57.8	8.6	%	7.8	1.3	7.7	1.3	7.7	1.1	7.3	1.1	ci not indicated
25	M. O'Donnell	2016	RCT	Face to face	6	SDM-booklet	face to face	usual care	Ireland	44	47	60.5	9	62.2	7.9	%	7.76	3.6	7.61	3.46	7.62	3.48	7.9	3.85	CI not indicated
16	M. T. Vo	2019	RCT	Face to face	12	SDM-electronic based	inperson and electronic based	usual care	USA	340	372	50.9	8.4	49.2	8	%	9.3	1.3	9.3	1.2	8.8	1.47	8.76	1.37	ci not indicated
51	N. Mathers	2012	RCT	Face to face	12	SDM-decision tool	face to face	usual care	UK	78	89	62		62		%	8.8	0.98	8.6	1.9	8.4	1.31	8.64	1.37	CI not indicated
46	R. J. Mullan	2009	RCT	Face to face	6	SDM-decision aid	face to face	usual care	USA	37	48	62.2	12.4	62.1	10.9	%	7.63	0.65	7.47	0.58	7.37	1.21	7.31	0.99	CI-not indicated
4	S. Buhse	2018	RCT	Face to face	6	Disease Management Progr	face to face	Usual care	Germany	128	151	58.7	7.9	59.5	6.5	%	7	1	7	0.7	7.49	1.03	7.26	1.49	–0.2 (–0.39 to –0.05)
50	S. Buhse	2015	RCT	Face to face	6	SDM-patient empwerement	face to face	Usual care	Germany	71	72	61.7	6.5	61.8	6.5	%	7.2	0.7	6.9	0.7	6.76	0.56	6.83	0.49	0.07 (−0.11 to 0.25)
53	S. Greenfield	1998	RCT	Face to face	3	SDM- ptient envolvement	face to face	usual care	USA	26	33	49.5	13	49.8	14.7	%	10.26	1.96	10.59	2.11	10.61	2.15	9.06	1.92	CI not indicated
8	S. Pardhan	2023	RCT	Face to face	3	Patient centereded tarining	face to face	usual care	Nepal	55	55	45		47	12	%	7.1	1.8	7.2	1.5	6.6	1.2	6.1	1	ci not indicated
7	S. Santos	2023	RCT	Face to face	24	SDM-patient centered	face to face	usual care	Germany	260	287	64.75	10.63	64.48	10.64	%	9.22	1.11	9	0.97	8.55	1.53	8.18	1.28	effect size:0.26
